# Supplementary material for: Understanding VPAC receptor family peptide binding and selectivity
Source: Nat Commun. 2022 Nov 16;13:7013. doi: 10.1038/s41467-022-34629-3 (PMC9668914; doi:10.1038/s41467-022-34629-3)
Supplement: Supplementary file 8 — Source Data [file 41467_2022_34629_MOESM8_ESM.xlsx]

## Sheet: Figure 5
Fig 5a - VPAC1R cAMP
	Left panel					PACAP-27						VIP						Ala4 PACAP-27						Gly4 VIP
		Date of Assay		2022-06-12	2022-06-13	2022-06-14	2022-06-25	2022-06-26		2022-06-12	2022-06-13	2022-06-14	2022-06-25	2022-06-26		2022-06-12	2022-06-13	2022-06-14	2022-06-25	2022-06-26		2022-06-12	2022-06-13	2022-06-14	2022-06-25	2022-06-26
			Log[Ligand] (M)
			Vehicle only	-9.25186e-16	3.70074e-16	0.337745	0	0		0	0	0	-1.4803e-15	0		4.44089e-16	0	4.44089e-16	0	4.25585e-16		0	-7.30897e-16	2.59052e-16	0.262234	2.12793e-16
			-11	1.00193	1.70334	0	0.513759	1.40686			3.62203	1.03139	0.0293672	0.027581			0.946033	0.234904	0.43986	1.54496			3.82907	0.356481	1.4803e-15	0.532428
			-10	8.7305	12.3489	4.64745	2.44166	3.19578		18.0693	16.5154	5.60276	3.43788	6.05012		4.90061	6.45826	2.36713	2.59727	2.76741		9.95639	13.6302	4.44362	3.50528	4.34032
			-9	41.2103	55.6721	24.3146	23.1177	24.2018		46.1601	76.3921	43.3019	38.8683	28.8483		29.8231	34.5449	23.8222	29.4854	20.3388		39.2283	43.3867	34.0182	26.2112	28.8786
			-8	76.0425	100.916	61.154	85.4642	68.7097		89.3352	125.246	88.3721	86.6309	77.0193		54.3843	96.3596	41.7639	50.9579	53.2934		52.682	91.4973	70.3453	62.819	52.1313
			-7	102.071	90.5845	102.679	106.309	95.901		87.8074	114.454	110.285	114.3	106.558		65.7062	137.851	75.0106	84.7813	85.8622		65.4432	91.4774	89.2813	73.3034	67.8554
			-6	101.589	102.326	94.4803	88.3985	100.77		97.4221	102.519	130.102	86.7943	93.3436		76.5143	106.412	101.103	59.723	118.168		77.7831	85.2431	83.4422	70.0589	63.223
	Right panel
			PACAP27	VIP	Ala4 PACAP27	Gly4 VIP
		n=1	8.747	8.983	8.647	8.899
		n=2	9.133	9.317	8.598	9.002
		n=3	8.284	8.623	8.028	8.784
		n=4	8.61	8.812	8.763	8.77
		n=5	8.389	8.577	7.908	8.858
Fig 5b - PAC1R cAMP
	Left panel					PACAP-27						VIP						Ala4 PACAP-27						Gly4 VIP
		Date of Assay		2022-06-12	2022-06-13	2022-06-14	2022-06-25	2022-06-26		2022-06-12	2022-06-13	2022-06-14	2022-06-25	2022-06-26		2022-06-12	2022-06-13	2022-06-14	2022-06-25	2022-06-26		2022-06-12	2022-06-13	2022-06-14	2022-06-25	2022-06-26
			Log[Ligand] (M)
			Vehicle	0	0	-8.14164e-16	1.68834	0		-7.40149e-16	0	1.77636e-15	0.482796	-7.40149e-16		-2.96059e-16	5.92119e-16	0	2.58453	0		8.88178e-16	-1.18424e-15	7.40149e-16	1.77636e-15	3.70074e-16
			-11	-2.81097	7.96718	1.21812	-4.44089e-16	1.00139
			-10	13.1498	15.2229	7.05928	13.4859	16.7459		-1.02301	-0.558689	0.344408	0	0.68804		8.55908	11.7243	7.11296	4.44089e-16	6.22507		4.41156	3.66599	1.73913	0.438762	0.74454
			-9	53.7622	72.6199	55.1813	58.1868	54.1172		0.495922	5.12659	1.17232	3.53575	3.35505		30.5207	48.5585	26.5048	22.0873	24.5359		13.2601	16.6957	12.4164	3.86181	8.75752
			-8	91.7608	108.849	95.1363	101.024	85.6935		19.9367	24.4945	24.3586	9.27515	20.4035		57.7922	103.181	75.6638	47.1978	58.7279		41.8849	45.5536	38.7573	24.8312	35.8371
			-7	91.2081	114.85	96.4225	111.024	110.711		64.5652	83.5229	67.6521	57.7249	48.945		79.8491	110.958	108.631	99.3856	84.3513		53.1026	106.394	71.1454	65.5079	59.8898
			-6	108.536	72.6158	100.379	81.3493	95.2143		69.6556	101.304	106.752	99.7829	93.952		76.4244	103.349	69.4125	103.688	53.8486		104.508	129.233	81.6921	100.996	68.157
			-5							101.841	108.061	97.3524	97.0116	101.403		98.2119	68.5483	87.3526	81.6527	107.599		98.9775	82.924	87.48	66.7353	61.5513
	Right panel
			PACAP27	VIP	Ala4 PACAP27	Gly4 VIP
		n=1	9.083	7.415	8.459	7.542
		n=2	9.395	7.51	8.778	7.92
		n=3	9.092	7.364	8.689	7.899
		n=4	9.188	7.117	8.063	7.628
		n=5	9.052	6.985	8.479	8.099
Fig 5c - PAC1R Binding
	Left panel					PACAP-27						VIP						Ala4 PACAP-27						Gly4 VIP
		Date of Assay		2022-07-02	2022-07-03	2022-07-04	2022-07-07	2022-07-08		2022-07-02	2022-07-03	2022-07-04	2022-07-07	2022-07-08		2022-07-02	2022-07-03	2022-07-04	2022-07-07	2022-07-08		2022-07-02	2022-07-03	2022-07-04	2022-07-07	2022-07-08
			Vehicle	0.81553	0	1.10983	0	0		0	0	0	0	0		0	0	0	0	0		0	0	0	0	0
			-10	100	98.6959	100	100	99.6939
			-9	75.667	100	75.0306	98.1549	90.3526		100	99.9733	100	92.6446	68.7809		90.2409	100	92.2964	91.7151	89.7741		100	81.5055	90.1025	100	100
			-8	50.8709	91.0496	50.9263	98.7411	100		88.1231	100	90.5013	95.0088	84.2873		100	94.9466	100	93.0364	100		94.8848	87.7452	97.9695	95.4645	90.6589
			-7	0	37.9668	11.3748	26.929	72.2542		94.1357	98.411	87.3008	85.7007	100		76.1091	98.0399	83.4638	80.2225	97.6389		87.3669	100	90.809	82.9123	89.6825
			-6	1.67577	26.599	0	9.60032	11.0112		60.0489	63.9084	90.7628	100	78.7014		37.8265	55.7051	31.6459	40.3336	82.9373		78.9057	75.963	85.5455	88.7916	51.8859
			-5	9.58165	15.7463	2.04403	7.66424	8.15166		39.8715	46.891	49.7009	55.1254	31.1105		13.7454	23.0457	10.6561	19.121	11.5866		33.9936	27.8073	35.4946	26.8233	7.49685
	Right panel
			PACAP27	VIP	Ala4-PACAP27	Gly4-VIP
		n=1	8.033	5.347	6.158	5.122
		n=2	7.096	5.092	5.705	5.26
		n=3	7.954	4.895	6.263	5.148
		n=4	7.595	4.804	6.037	5.469
		n=5	6.942	5.146	5.544	5.944

## Sheet: Figure 6
	Fig 6d
			PACAP-38				PACAP-27				VIP
			Mean	SEM	n		Mean	SEM	n		Mean	SEM	n
		WT	0	0.249665	3		0	0.171865	3		0	0.162346	3
		C37A	-0.584264	0.263783	3		-1.04575	0.173006	3		-1.53663	0.155862	3
		C208A	-0.567955	0.263601	3		-0.597633	0.176103	3		-2.16494	0.164423	3
	Fig 6e
			PACAP-38				PACAP-27				VIP
			Mean	SEM	n		Mean	SEM	n		Mean	SEM	n
		WT	0	0.24771	3		0	0.274984	3		0	0.181223	3
		C25A	-0.934711	0.245087	3		-1.19339	0.27991	3		-1.9192	0.189214	3
		C219A	-0.447077	0.243418	3		-0.606659	0.290299	3		-1.34925	0.158623	3
		C25A C219A	-0.437644	0.243845	3		0.32103	0.287124	3		-1.38142	0.157414	3

## Sheet: Supplementary Figure 13
Supplementary Figure 13a.
			VPAC1 WT				VPAC1 C37A				VPAC1 C208A
		Log [ligand] (M)	Mean	SEM	n		Mean	SEM	n		Mean	SEM	n
		Vehicle	-4.93432e-17	3.64846e-16	3		-1.34152e-16	3.81193e-16	3		8.32667e-17	3.28539e-16	3
		-11	1.73213	0.8758	3		0.64191	0.438698	3		1.09138	0.327459	3
		-10	13.1704	7.98544	3		1.27322	0.854295	3		2.27373	0.133456	3
		-9	35.6195	9.73439	3		16.072	4.99549	3		17.9728	4.06169	3
		-8	66.6483	16.783	3		37.8167	4.97681	3		51.6277	4.82558	3
		-7	85.9322	16.3062	3		57.1338	7.4251	3		73.6128	4.79659	3
		-6	81.6453	15.5294	3		75.9081	10.9577	3		91.2163	14.2999	3
Supplementary Figure 13b.
			VPAC1 WT				VPAC1 C37A				VPAC1 C208A
		Log [ligand] (M)	Mean	SEM	n		Mean	SEM	n		Mean	SEM	n
		Vehicle	1.11022e-16	6.40988e-17	3		1.72701e-16	1.07541e-16	3		3.20731e-16	2.19286e-16	3
		-11	5.07109	0.861359	3		1.34922	0.787906	3		1.38325	0.194873	3
		-10	24.2982	3.29847	3		2.74723	1.01852	3		1.38057	0.0286258	3
		-9	66.5394	17.6979	3		12.1441	0.622724	3		7.80333	1.83761	3
		-8	88.2057	9.55516	3		46.2459	6.4837	3		29.5083	7.08619	3
		-7	73.7037	15.3413	3		70.9037	11.0275	3		51.4277	10.8879	3
		-6	85.0268	4.5701	3		79.6375	11.2234	3		75.129	9.67355	3
Supplementary Figure 13c.
			VPAC1 WT				VPAC1 C37A				VPAC1 C208A
		Log [ligand] (M)	Mean	SEM	n		Mean	SEM	n		Mean	SEM	n
		Vehicle	-2.77556e-17	2.77556e-17	3		-6.16791e-18	1.76299e-16	3		-2.91434e-16	2.35559e-16	3
		-11	4.04994	1.88029	3		4.41113	1.60305	3		1.61849	0.475352	3
		-10	15.8902	6.92422	3		3.63069	0.792076	3		2.76535	0.943663	3
		-9	37.3851	14.3943	3		17.9467	2.63725	3		14.9898	4.51053	3
		-8	65.1577	23.7805	3		55.3509	1.89275	3		61.3053	21.4838	3
		-7	73.189	13.9406	3		67.2799	11.5481	3		60.1119	22.087	3
		-6	73.4464	7.27778	3		79.1476	11.4898	3		60.2714	18.381	3
Supplementary Figure 13d.
			PAC1n WT				PAC1n C25A				PAC1n C219A			PAC1n C25A C219A
		Log [ligand] (M)	Mean	SEM	n		Mean	SEM	n		Mean	SEM	n	Mean	SEM	n
		Vehicle	-3.45403e-16	5.37706e-17	3		5.79783e-16	3.53889e-16	3		7.33981e-16	4.11866e-16	3	4.44089e-16	5.98255e-16	3
		-11	2.06506	0.965497	3		-0.00126152	0.0772743	3		1.36543	0.799279	3	2.51878	1.02993	3
		-10	17.4296	5.00644	3		4.17423	1.63263	3		10.6238	2.93062	3	18.0163	6.13406	3
		-9	59.8427	17.0009	3		24.217	3.42611	3		45.5199	9.09235	3	86.3022	30.9235	3
		-8	120.864	37.9244	3		54.2636	7.78556	3		74.7601	17.3632	3	127.499	41.2498	3
		-7	112.875	35.0394	3		93.1226	17.4958	3		113.413	22.8086	3	137.12	38.4261	3
		-6	98.6872	19.503	3		109.958	29.6223	3		113.413	22.8086	3	162.397	51.2043	3
Supplementary Figure 13e.
			PAC1n WT				PAC1n C25A				PAC1n C219A			PAC1n C25A C219A
		Log [ligand] (M)	Mean	SEM	n		Mean	SEM	n		Mean	SEM	n	Mean	SEM	n
		Vehicle	0	1.67733	3		-5.3044e-16	2.58464e-16	3		-1.51114e-16	1.51114e-16	3	1.97373e-16	4.44774e-16	3
		-11	7.08303	0.661581	3		3.4678	0.570502	3		11.1011	5.30191	3	8.6591	1.58349	3
		-10	19.1755	3.32232	3		29.8955	15.3339	3		36.3668	14.2616	3	23.6933	4.11306	3
		-9	168.498	20.9419	3		59.3127	15.956	3		80.1367	16.1782	3	99.7361	19.1042	3
		-8	154.985	12.1712	3		110.016	17.9419	3		171.791	43.0471	3	121.653	22.8849	3
		-7	171.69	50.5332	2		153.896	43.9606	3		164.947	44.7788	3	143.744	35.1955	3
		-6	138.91	24.5926	3		128.438	16.0565	3		111.833	9.61163	3	138.021	14.6054	3
Supplementary Figure 13f.
			PAC1n WT				PAC1n C25A				PAC1n C219A			PAC1n C25A C219A
		Log [ligand] (M)	Mean	SEM	n		Mean	SEM	n		Mean	SEM	n	Mean	SEM	n
		Vehicle	4.93432e-17	4.93432e-17	3		2.09709e-16	2.09709e-16	3		-5.11936e-16	5.97141e-16	3	2.09709e-16	2.09709e-16	3
		-11	2.48594	0.95277	3		2.02399	0.40208	3		1.77801	0.588109	3	1.14714	0.312058	3
		-10	1.76503	1.01739	3		1.38098	0.463423	3		1.79255	1.07192	3	0.884773	0.506111	3
		-9	5.60077	1.58732	3		1.19797	0.518453	3		4.99176	3.42657	3	1.12854	0.643624	3
		-8	36.4431	16.0301	3		4.5696	2.41307	3		10.5678	7.06828	3	4.88888	1.67071	3
		-7	67.9299	16.4967	3		9.45819	3.08797	3		27.7799	13.2966	3	20.6931	4.94112	3
		-6	108.89	30.811	3		29.6415	5.52877	3		55.2909	17.1603	3	56.7136	14.4006	3
Supplementary Figure 13g.
			PAC1R WT	PAC1R C25A	PAC1R C219A	PAC1R C25A C219A	VPAC1R WT	VPAC1R C37A	VPAC1R C208A
		n=1	100	93.2212	93.1889	81.6329	106.738	121.767	102.378
		n=2	100	79.2317	77.4712	102.851	86.4819	126.312	107.238
		n=3	100	88.9505	69.2705	74.6882	188.232	150.951	169.825
		n=4	100					104.327	82.0566

## Sheet: Supplmentary Figure 17
			Untagged PAC1n					Nluc PAC1n
		log [PACAP-27] (M)	n=1	n=2	n=3	n=4		n=1	n=2	n=3	n=4
		Vehicle	0.410455	0.810493	0.444848	1.03264		0.319797	0.731948	0.444848	1.51258
		-11	1.00166	1.57341	1.99134	1.93626		0.937026	1.52702	1.99134	1.79143
		-10	2.1437	3.14368	5.14464	3.39422		1.94115	3.09061	5.14464	2.78288
		-9	4.10052	9.82294	9.62297	7.15434		5.32618	10.0837	9.62297	4.88094
		-8	4.73432	17.6004	15.9303	8.49348		8.94618	16.226	15.9303	7.68774
		-7	13.172	19.8392	14.1981	8.73092		24.7408	23.58	14.1981	10.7242
		-6	17.0269	22.2359	14.7123	19.6723		13.595	17.4866	14.7123	11.981
		Forskolin -4	8.00383	27.9021	19.7655	39.4171		10.1638	27.3605	19.7655	27.4901
